# Supplementary material for: Ethylene and Abscisic Acid Signaling Pathways Differentially Influence Tomato Resistance to Combined Powdery Mildew and Salt Stress
Source: Front Plant Sci. 2017 Jan 9;7:2009. doi: 10.3389/fpls.2016.02009 (PMC5220069; doi:10.3389/fpls.2016.02009)
Supplement: TABLE S1 — Primers used for expression analyses with qRT-PCR. [file Table_1.XLSX]

## Sheet: Sheet1
Gene name		Sequence (5'-3')	Gene function
Hormone reponse during powdery mildew pathogenesis
SlPR-2	PR-2_F	GCTACATACTCGGCCCTTGA	SA signalling
	PR-2_R	TGTTGTAAGTCCTCGCGTTG
SlCHI9	CHI9_F	GAAATTGCTGCTTTCCTTGC	Ethylene reponsive chitinase
	CHI9_R	AGTAATCGCCAGGGCTACCT
SlLOXD	LOXD_F	TTGTGCCTGAAAAAGCAGTG	Jasmonic acid biosynthesis/reponse
	LOXD_R	GTTCTAGCGCGACATTCCTC
SlRD22	RD_22_F	ACGTGGCGTTATTTTTCCTG	ABA response
	RD_22_R	ATCTCCGGCATCTTCTCTGA
Expression analysis of hormone mutants under powdery mildew and combined stress
SlNCED1	NCED1_F	TCGAAAACCCGGATGAACAAGTGA	ABA biosynthesis
	NCED1_R	AACCAGAAACTTTTGGCCATGGTTC
SlABAOH	ABAOH_F	TTGCTGCACAAGATACAACAGCAAG	ABA catabolism
	ABAOH_R	TGTCCATGTCAACCCATGATTTTCT
SlAREB1	AREB1 _F	TAATTTGCCACTGAATGTGAATGGG	ABA responsive transcription factor
	AREB1_R	CCCAACTGACCACTATTTGGGATA
SlDHN_TAS14	DHN_TAS_F	CACCATGAGGGGCAACAGCA	ABA responsive dehydrin
	DHN_TAS_R	TCACCTTCATGTTGTCCAGGCATC
SlACCase	ACCase_F	CGCGATGAGGTTAGGTAAAAGGCA	Ethylene biosynthesis
	ACCase_R	GTCGATTCCCTTAAAAGTGGACGCA
SlACO1	ACO1_F	TAACGGGAAGTACAAGAGTGTGC	Ethylene biosynthesis
	ACO1_R	CTTGTGTACTTTCCTCTGCCTCTT
SlCHI9	CHI9_F	GTCATCACCGGAAGATGGCAGC	Ethylene reponsive chitinase
	CHI9_R	CCGATCCTGGACCCTGCTGT
SlAOS	AOS_F	CCGGCGGGAAGATCACGATG	Jasmonic acid biosynthesis
	AOS_R	TCGAAAACGGCGTCGTGTGA
SlLOXD	LOXD_F	GCAGTACCGGACGCAACACA	Jasmonic acid biosynthesis/reponse
	LOXD_R	CTGCAAACTTGGGCCGAGGA
SlICS	ICS_F	GGCAATAGATGCACTTCAGGCCA	Salicylic acid biosynthesis
	ICS_R	CGCATGGTCCCAAGACGCTTT
SlNPR1	NPR1_F	TGATGGCACGTCTGAATTACCC	Salicylic acid/defense resposne
	NPR1_R	AACCGTTTTCCAAGTTCCACAGTT
SlPR1a4	SR1a4_F	GTGTCCGAGAGGCCAGACTA	Salicylic acid/defense resposne
	SR1a4_R	CATTGTTGCAACGAGCCCGA
SlPAL	PAL_F	GCTGTCAAGAACACAGTGAGCCA	Secondary metabolism
	PAL_R	GGTAGGTGGAGCTGCAGGGA
SlRBOHD	RBOHD_F	TCAGGTCAAGCATCAAAGCCGTT	ROS production
	RBOHD_R	TGGTGAAACCGCAGCACAGT
SlRBOHF	RBOHF_F	GGAGTGGAGGGTGTGACTGGA	ROS production
	RBOHF_R	GGTGCGAGTACCAGAACGCA
SlMCA1	MCA_F	CACTCTTTGACGTCTTTGGCG	Metacaspace-Cell death
	MCA_R	AACCATACCCATGAACCCGC
SlAPX1	SlAPX1_F	CCATTTGGAACAATCAGGCACCCG	Antioxidant defence-Redox regulation
	SlAPX1_R	CGGGGCCTCCCGTAACTTCA
SlSOD	SlSOD_F	CCTCTCACTGGTCCACAGTCCA	Antioxidant defence-Redox regulation
	SlSOD_R	AGCAGTTAACCCTGGAGGCCA
SlMDHAR	MDHAR_F	TTGGAGCAAAACCTGCCGTC	Ascorbate regeneration
	MDHAR_R	CTGCCACATCTCCAATGGCA
SlNHX3	SlNHX_3F	GGGTCTTGTTTTGGTTGGAAGGGC	Na+ vacuolar compartmentiation
	SlNHX3_R	CCCACTGAAACAGCACCTCGC
SlSOS1	SlSOS1_F	GCACATCTTCACGATGCTGTCCA	Na+ cell exclusion
	SlSOS1_R	AGAGGGTTGCACCACGTAACTTCA
SlLIN6	LIN_F	TTGGTTCAATGGCCTGTTCAAG	Cell wall invertase
	LIN_R	TTCAACGTCAGCCTGTGCAA
SlMLO1	MLO1_F	GAAGCTGGCACCATACAGCGA	Defence reponses
	MLO1_R	CGCGTAATAAGTGAACAGGGGAGG
